# Supplementary material for: Novel Bifunctional [16]aneS4-Derived Chelators for Soft Radiometals
Source: Molecules. 2021 Jul 29;26(15):4603. doi: 10.3390/molecules26154603 (PMC8348053; doi:10.3390/molecules26154603)
Supplement: Supplementary file 1 [file molecules-26-04603-s001.zip]

Archive with 1 entries (1 files):
- molecules-1309093-supplementary.pdf
